# Supplementary material for: Krüppel-like Factor 5 Plays an Important Role in the Pathogenesis of Chronic Pancreatitis
Source: Cancers (Basel). 2023 Nov 15;15(22):5427. doi: 10.3390/cancers15225427 (PMC10670257; doi:10.3390/cancers15225427)
Supplement: Supplementary file 1 [file cancers-15-05427-s001.zip]

Archive with 1 entries (1 files):
- cancers-2659702-supplementary.pdf
